# Supplementary material for: A SARS-CoV-2 neutralizing antibody with extensive Spike binding coverage and modified for optimal therapeutic outcomes
Source: Nat Commun. 2021 May 11;12:2623. doi: 10.1038/s41467-021-22926-2 (PMC8113581; doi:10.1038/s41467-021-22926-2)
Supplement: Supplementary file 4 — Source Data [file 41467_2021_22926_MOESM4_ESM.xlsx]

## Sheet: Fig 1A Binding to full-length S
Antibody Concentration (nM)	OD450
	P4A1		P20A2		P20A3
0.00169351	0.0635	0.0608	0.0598	0.0594	0.0591	0.0561
0.00508053	0.0687	0.0676	0.0643	0.0668	0.0646	0.0574
0.0152416	0.0894	0.0852	0.0844	0.0852	0.0798	0.0748
0.0457247	0.1717	0.1504	0.1615	0.1531	0.1431	0.138
0.137174	0.4883	0.4084	0.4119	0.3498	0.3112	0.2886
0.411523	1.3319	1.2509	0.6271	0.5718	0.4828	0.4881
1.23457	2.3372	2.1757	0.9447	0.794	0.8744	0.7605
3.7037	2.7172	2.567	1.0803	0.9649	0.951	0.8963
11.1111	2.8696	2.7878	1.1729	1.0364	1.0244	1.0127
33.3333	2.9508	2.7831	1.3043	1.0995	1.1289	1.011
100	2.9447	2.7376	1.408	1.1444	1.1495	1.0534
300	2.9996	2.9292	1.3565	1.1534	1.1413	1.1102

## Sheet: Fig 1A Binding to S1
Antibody Concentration (nM)	OD450
	P4A1		P20A2		P20A3
0.00169351	0.125	0.133	0.1093	0.1094	0.1177	0.1283
0.00508053	0.1379	0.127	0.1124	0.107	0.1173	0.1188
0.0152416	0.164	0.1442	0.1261	0.1261	0.1309	0.1337
0.0457247	0.2947	0.2893	0.23	0.2169	0.228	0.2007
0.137174	0.7733	0.7418	0.5976	0.5751	0.5556	0.4784
0.411523	1.8317	1.8583	1.4536	1.3557	1.2543	1.0802
1.23457	2.6476	2.6887	2.0328	1.8657	1.8289	1.5533
3.7037	2.7399	2.7781	2.1966	1.9742	1.921	1.7007
11.1111	2.7303	2.8871	2.196	1.9494	1.9445	1.7723
33.3333	2.8609	2.8623	2.2	2.0456	2.0586	1.8091
100	2.8374	2.9521	2.2979	2.0143	1.9885	1.9295
300	2.8215	2.939	2.3031	2.0897	2.0099	1.6528

## Sheet: Fig 1A Binding to S2
Antibody Concentration (nM)	OD450
	P4A1		P20A2		P20A3
0.00169351	0.1458	0.1657	0.1401	0.1595	0.1385	0.1499
0.00508053	0.1644	0.152	0.1538	0.148	0.1446	0.1603
0.0152416	0.143	0.1512	0.1317	0.1515	0.1533	0.2042
0.0457247	0.1474	0.1426	0.1336	0.1473	0.1473	0.1421
0.137174	0.1428	0.1467	0.1354	0.1367	0.1402	0.1429
0.411523	0.1293	0.1316	0.1242	0.1447	0.1522	0.1381
1.23457	0.1345	0.1252	0.1338	0.1395	0.1436	0.1286
3.7037	0.154	0.1303	0.1255	0.149	0.1594	0.1294
11.1111	0.1328	0.1337	0.1357	0.1231	0.1441	0.1325
33.3333	0.134	0.1386	0.1438	0.1465	0.1297	0.1377
100	0.1433	0.1316	0.1451	0.1394	0.1614	0.14
300	0.1423	0.1411	0.1317	0.1442	0.1811	0.1701

## Sheet: Fig 1A Block of binding
Antibody Concentration (nM)	% Positive			% inhibition
	P4A1	P20A2	P20A3	P4A1	P20A2	P20A3
0.00508053	87.5 %	88.1 %	88.5 %	-0.536865	-1.25268	-1.7299
0.0152416	87.5 %	87.5 %	87.8 %	-0.536865	-0.536865	-0.894775
0.0457247	87.8 %	86.7 %	87.2 %	-0.894775	0.417561	-0.178955
0.137174	86.8 %	87.2 %	87.2 %	0.298258	-0.178955	-0.178955
0.411523	85.8 %	87.0 %	86.2 %	1.49129	0.0596516	1.01408
1.23457	84.9 %	84.3 %	85.1 %	2.56502	3.28084	2.32641
3.7037	53.5 %	74.2 %	74.4 %	40.0262	15.3305	15.0919
11.1111	7.44 %	49.6 %	50.0 %	94.9773	44.6791	44.2019
33.3333	9.53 %	24.3 %	28.3 %	92.4839	74.8628	70.0907
100	10.1 %	16.8 %	18.9 %	91.8039	83.8105	81.3052
300	9.79 %	13.7 %	13.6 %	92.1737	87.5089	87.6283
Cells only	3.27 %	3.18 %	3.07 %	3.41 %
No Abs	0.8705

## Sheet: Fig 1A Pseudovirus
Concentration (ng/mL)	Concentration (nM)	P4A1		Concentration (ng/mL)	Concentration (nM)	P20A2		P20A3
		Ave Lum	% inhibition			Ave Lum	% inhibition	Ave Lum	% inhibition
72800	505.556	41520	98.97	62400	433.333	285820	91.924	275780	93.034
18200	126.389	150420	96.21	15600	108.333	32900	99.083	146540	96.309
4550	31.5972	131420	96.692	3900	27.0833	222740	93.709	426220	89.222
1137.5	7.89931	345500	91.267	975	6.77083	1813940	48.665	1755980	55.528
284.375	1.97483	847340	78.551	243.75	1.69271	2626260	25.67	3131500	20.675
71.094	0.493708	1509220	61.781	60.938	0.423181	3486340	1.322	3180660	19.429
17.773	0.123424	3843980	2.622	15.234	0.105792	3418040	3.256	4328700	-9.66
4.443	0.0308542	3522580	10.766	3.809	0.0264514	3110340	11.966	4568520	-15.737
1.111	0.00771528	3333080	15.567	0.952	0.00661111	3718440	-5.248	3905660	1.059

## Sheet: Fig 1A Live virus neutral.
P4A1							P20A2							P20A3
Concentration (nM)	% infection			% inhibition			Concentration (nM)	% infection			% inhibition			Concentration (nM)	% infection			% inhibition
0.03	91.9672	95.4701	98.8611	8.03281	4.52989	1.13887	0.3	96.9208	96.7145	96.853	3.07916	3.28549	3.14702	0.2	97.7622	96.0538	96.797	2.23784	3.9462	3.203
0.08	98.3547	98.0847	98.0266	1.64534	1.91532	1.97343	0.9	99.5981	99.2101	98.5492	0.401875	0.789932	1.45075	0.6	98.9898	97.3726	99.1274	1.01025	2.62735	0.872574
0.23	98.1893	98.52	99.3466	1.81066	1.48001	0.653413	2.7	98.5079	97.7795	96.7961	1.4921	2.22053	3.20386	1.9	98.9867	98.6064	98.5931	1.01334	1.3936	1.40693
0.7	95.1599	97.6233	92.8297	4.84015	2.37665	7.17031	8	90.9453	92.9416	95.8891	9.05467	7.05844	4.11094	6	92.284	94.5878	95.2224	7.71603	5.41216	4.77762
2.18	91.719	95.1384	76.7246	8.28098	4.86163	23.2754	23.9	92.4134	90.3936	54.1141	7.58659	9.60644	45.8859	17	91.4779	93.9777	93.6928	8.52214	6.02234	6.30717
6.5	92.3774	11.4458	0.797932	7.62257	88.5542	99.2021	71.6	5.02007	1.11494	71.8043	94.9799	98.8851	28.1957	50	3.97848	11.4221	3.05001	96.0215	88.5779	96.95
19.6	1.0779	0.150622	0.0936808	98.9221	99.8494	99.9063	215	0.274177	1.97457	5.3787	99.7258	98.0254	94.6213	151	0.390117	2.60842	2.61002	99.6099	97.3916	97.39
59	0.882695	0.249093	0.200462	99.1173	99.7509	99.7995	644	3.53583	2.52206	3.61972	96.4642	97.4779	96.3803	452	2.41727	2.32805	2.66455	97.5827	97.672	97.3355
177	0.268652	0.191457	0.574764	99.7313	99.8085	99.4252	1933	2.53186	1.85087	3.76752	97.4681	98.1491	96.2325	1357	2.47476	2.29269	2.35593	97.5252	97.7073	97.6441
530	2.53108	0.566572	1.65601	97.4689	99.4334	98.344	5080	4.91111	4.66218	6.65123	95.0889	95.3378	93.3488	4070	2.52246	2.81963	2.47145	97.4775	97.1804	97.5286

## Sheet: Fig 1B Live virus neutral-raw
Dilutions	P20A3			P4A1			P20A2
	concentration (nM)	Total cell #	Infected #	concentration (nM)	Total cell #	Infected #	concentration (nM)	Total cell #	Infected #
1	4070	16809	424	530	20031	507	5080	17043	837
		16527	466		20827	118		17524	817
		16549	409		20652	342		15982	1063
1/3	1356.67	18224	451	176.667	21217	57	1693.33	17576	445
		18668	428		21937	42		18802	348
		17700	417		22444	129		17120	645
1/9	452.222	20850	504	58.8889	21525	190	564.444	19260	681
		19802	461		22883	57		19151	483
		20116	536		22947	46		16714	605
1/27	150.741	22301	87	19.6296	21245	229	188.148	20060	55
		22044	575		23237	35		20055	396
		21609	564		23484	22		18220	980
1/81	50.2469	23049	917	6.54321	17317	15997	62.716	21175	1063
		22614	2583		21615	2474		21167	236
		21836	666		22433	179		17680	12695
1/243	16.749	13506	12355	2.18107	15916	14598	20.9053	16226	14995
		15127	14216		19911	18943		18269	16514
		17821	16697		19381	14870		18716	10128
1/729	5.58299	14917	13766	0.727023	10103	9614	6.96845	13043	11862
		10809	10224		6648	6490		15315	14234
		10905	10384		11450	10629		10168	9750
1/2187	1.861	7796	7717	0.242341	7014	6887	2.32282	6903	6800
		7965	7854		6554	6457		7881	7706
		6468	6377		7193	7146		8084	7825
1/6561	0.620332	6929	6859	0.0807804	4923	4842	0.774272	5972	5948
		6851	6671		6944	6811		7469	7410
		6647	6589		7753	7600		7858	7744
1/19683	0.206777	6971	6815	0.0269268	7071	6503	0.258091	6885	6673
		5651	5428		6424	6133		5783	5593
		6931	6709		5883	5816		6387	6186

## Sheet: Fig 3B peudovirus-mutants
	WT			D614G			V367F			D364Y			W436R
Concentration (nM)	% inhibition			% inhibition			% inhibition			% inhibition			% inhibition
69.4444	99.1245	98.928	99.273	92.3368	92.4692	93.1739	102.07	102.245	102.438	118.795	118.243	117.228	102.928	102.677	103.931
13.8889	93.8291	94.0064	94.8475	80.0178	79.8729	81.4432	99.568	100.084	100.024	109.48	105.837	115.078	101.118	98.4337	99.0497
2.7778	59.8578	68.1246	65.6122	40.6601	37.1729	42.6639	86.1695	87.7873	84.6293	81.1002	60.6778	79.2491	79.3132	79.5206	75.5337
0.5556	26.5929	34.8486	25.6762	11.6789	5.7965	15.5071	47.2086	45.5057	34.5389	46.5253	23.7292	26.3865	26.0346	40.9794	47.2662
0.1111	0.3221	26.4912	13.542	5.0354	1.6559	4.7214	19.7956	12.6656	9.2045	19.5044	24.9235	-2.8439	26.9788	24.8801	23.0661
0.0222	7.2227	25.3656	19.2552	4.7837	10.133	16.3814	30.8199	23.75	2.1296	8.2481	16.4291	39.479	-29.4541	4.2211	31.5445
0.0044	-5.4296	19.0037	18.4429	-8.3302	-0.5074	10.3134	14.9946	1.8566	-14.72	3.2171	2.3662	-4.71	-11.092	0.358	9.31
0.0009	12.6514	19.4847	17.0562	-1.0413	9.1289	12.5867	24.1056	18.2053	-11.0736	43.2709	25.2071	-17.5338	-17.1528	-25.7334	10.607

## Sheet: Fig 3C Fc binding
Receptor	KD or EC50	KD (M) or EC50 (M)
		P4A1	P4A1-2A
FcgRI	KD	1.75e-09	2.36e-08
FcgRIIa (H131)	KD	4.11e-06	5.6e-05
FcgRIIb	KD	9.55e-06	3.63e-05
FcgRIIIa (V158)	KD	3.05e-07	2.46e-05
C1q	EC50	5.9e-08	NA
FcRn	KD	3.08e-06	3.74e-07

## Sheet: Fig 4B oropharyngeal viral load
d.p.i	Viral load (copies/mL)
	Isotype control 50mg/kg			P4A1-2A 10mg/kg			P4A1-2A 50mg/kg
	C1	C2	C3	10mg-1	10mg-2	10mg-3	50mg-1	50mg-2	50mg-3
1	178000000	14400	25300000	1220000	1200000	3140000	60500000	377000	9710000
2	465000	443000	177000	10500	1650000	149000	1100000	61700	19000
3	576000	168000	64400	922	563000	11800	290000	8290	16200
4	3640000	50	88600	1210	58200	50	50	50	4580
5	26900	2980	84900	219	43100	588	50	569	1030
6		15500	3440000		40100	50		622	50
7		30200			264000			50

[truncated: 32 more sheets: Fig 4C Tissue 7dpi viral load, Fig S8  Concentration in monkey, Fig S10A Tissue 5dpi viral load, Fig S10A Tissue 8dpi viral load, Fig S6A RBD WT, Fig S6A RBD N439K, Fig S6A RBD K444Q, Fig S6A RBD V445A, Fig S6A RBD Y453F, Fig S6A RBD L455F, Fig S6A RBD S477N, Fig S6A RBD E484K, Fig S6A RBD 486V, Fig S6A RBD F490S, Fig S6A RBD Q493R, Fig S6A RBD Q493K, Fig S6A RBD S494P, Fig S6A RBD N501Y, Fig S6B RBD WT, Fig S6B RBD V367F …]
